# Supplementary material for: The effects of psychosocial stress on dopaminergic function and the acute stress response
Source: eLife. 2019 Nov 12;8:e46797. doi: 10.7554/eLife.46797 (PMC6850765; doi:10.7554/eLife.46797)
Supplement: Source data 1. [file elife-46797-data1.xlsx]

## Sheet: Figure 1 and Table 2
Group	Dopamine synthesis capacity (whole striatum)	Dopamine synthesis capacity (associative striatum)	Dopamine synthesis capacity (limbic striatum)	Dopamine synthesis capacity (sensorimotor striatum)
LA	0.012613	0.012241	0.012968	0.013409
LA	0.01319	0.012896	0.014347	0.013397
LA	0.014138	0.01414	0.014283	0.014071
LA	0.014685	0.01463	0.015153	0.014591
LA	0.011526	0.01159	0.012317	0.01103
LA	0.012471	0.012397	0.012928	0.012446
LA	0.013221	0.013419	0.013688	0.012552
LA	0.013093	0.012964	0.014175	0.012869
LA	0.01217	0.012184	0.013068	0.011746
LA	0.0119	0.011735	0.013873	0.011446
LA	0.012796	0.012663	0.01246	0.013262
LA	0.014475	0.014609	0.014357	0.014224
LA	0.013903	0.013826	0.014261	0.01392
LA	0.013012	0.012874	0.013815	0.012959
LA	0.013253	0.013208	0.013502	0.013241
LA	0.017458	0.017494	0.019143	0.016561
LA	0.012998	0.012936	0.013021	0.013132
HA	0.01216	0.012324	0.01257	0.011582
HA	0.012388	0.011967	0.012864	0.013215
HA	0.012421	0.012858	0.01207	0.011524
HA	0.012941	0.012788	0.0129	0.01333
HA	0.012021	0.01177	0.01117	0.013009
HA	0.011916	0.012019	0.012757	0.01131
HA	0.011689	0.011766	0.01158	0.01155
HA	0.01184	0.011602	0.011724	0.012469
HA	0.011962	0.011744	0.012616	0.012179
HA	0.012502	0.012431	0.012082	0.012857
HA	0.014906	0.01488	0.014451	0.015176
HA	0.012893	0.012358	0.013388	0.013934
HA	0.011974	0.011854	0.012646	0.011967
HA	0.013557	0.013439	0.014709	0.013285
HA	0.011865	0.011597	0.012871	0.012055
HA	0.013455	0.013453	0.014551	0.012952
HA	0.011159	0.011197	0.011812	0.010787

## Sheet: Figure 2
		Threat
		Low Adversity	High Adversity
Control MIST	10	-0.5	3.5
Active MIST 1	20	11.4375	18.5
Active MIST 2	30	13.625	32.9167
Post Active MIST 2	40	-1.25	10.7273
Post Task	70	-2.125	5.6
		Embarrassed
		Low Adversity	High Adversity
Control MIST	10	2.625	14
Active MIST 1	20	16.875	38.6667
Active MIST 2	30	20.625	47.25
Post Active MIST 2	40	-4.1875	7.8182
Post Task	70	-5.4375	4.5
		Cortisol
		Low Adversity	High Adversity
Control MIST	10	0.3235	-0.3027
Active MIST 1	20	0.4782	-0.2307
Active MIST 2	30	0.5188	-0.2467
Post Active MIST 2	40	3.7447	1.136
Post Task	70	2.0935	-0.312
		MAP
		Low Adversity	High Adversity
Con	19	-1.2667	-1.1875
Active MIST 1	22	1.9333	1.25
	25	5.8	2.25
	28	7.9333	2.1875
Active MIST 2	31	7	4.5
	34	11.8667	7.4375
	37	11.0667	7.9333
Post	40	13.2857	4.8571
